# Supplementary material for: Bone Cell Activity in Clinical Prostate Cancer Bone Metastasis and Its Inverse Relation to Tumor Cell Androgen Receptor Activity
Source: Int J Mol Sci. 2018 Apr 18;19(4):1223. doi: 10.3390/ijms19041223 (PMC5979457; doi:10.3390/ijms19041223)
Supplement: Supplementary file 1 [file ijms-19-01223-s001.zip › Supplementary Table S1.xlsx]

## Sheet: Blad1
Supplementary Table I. Gene products showing positive or negative
correlations to bone remodellinga in prostate cancer bone metastasis.
PROBE_ID	GENE SYMBOL	p(corr)
ILMN_2315789	PTPRD	0.91098
ILMN_1738657	SATB2	0.899502
ILMN_1780799	ENPP2	0.889628
ILMN_1711032	IFITM5	0.88767
ILMN_1701603	ALPL	0.878847
ILMN_1709204	CLEC4A	0.873311
ILMN_2357334	CPN2	0.862243
ILMN_1768812	FXYD6	0.861755
ILMN_1784036	CDH15	0.860588
ILMN_1711994	TCIRG1	0.856337
ILMN_1700652	CHAD	0.855469
ILMN_1758895	CTSK	0.854192
ILMN_1712023	SLC8A3	0.84929
ILMN_1795166	PTH1R	0.840123
ILMN_1651354	SPP1	0.833293
ILMN_2078599	ACP5	0.832112
ILMN_1734707	CHST13	0.831067
ILMN_1759598	DLX5	0.826782
ILMN_1709795	RAC2	0.825767
ILMN_1662795	CA2	0.824719
ILMN_2383349	STEAP3	0.823873
ILMN_1667893	TNS3	0.821734
ILMN_1676289	NCAM1	0.820539
ILMN_1700144	ITGA10	0.814303
ILMN_1671295	CCDC3	0.812289
ILMN_1797372	C3orf58	0.810446
ILMN_1675268	LRP4	0.808497
ILMN_1662768	NHEDC2	0.807726
ILMN_2173500	C18orf51	0.807418
ILMN_2200836	HSPB7	0.789617
ILMN_2203891	SMAD7	0.789275
ILMN_1668242	PHEX	0.787578
ILMN_1732831	CHST7	0.784053
ILMN_1755818	BGLAP	0.776959
ILMN_1655612	ARRDC2	0.772342
ILMN_1796316	MMP9	0.770284
ILMN_1749846	OMD	0.770253
ILMN_1796629	EDNRA	0.767387
ILMN_2267914	CD68	0.757054
ILMN_1713764	LOC440928	0.756107
ILMN_1686623	CSF1R	0.752516
ILMN_1719194	IBSP	0.751195
ILMN_2104356	COL1A2	0.749071
ILMN_2380237	C1QTNF1	0.748822
ILMN_1774982	CDC42EP5	0.748507
ILMN_1786072	MEPE	0.744335
ILMN_1801441	RFTN2	0.743381
ILMN_1658356	PAMR1	0.740959
ILMN_1709486	SRPX	0.740437
ILMN_1677085	RGS19	0.739681
ILMN_1719759	TNC	0.736909
ILMN_2415421	SLC30A2	0.734836
ILMN_1716651	RUNX2	0.734654
ILMN_1781242	SOST	0.734035
ILMN_1694840	MATN2	0.733857
ILMN_2229877	PCDH18	0.732509
ILMN_2340643	INSC	0.729455
ILMN_1744068	ELP3	0.724361
ILMN_1801516	GPC1	0.722776
ILMN_1787705	ATP6V1B2	0.719196
ILMN_2103761	TLE4	0.7179
ILMN_1689461	SP7	0.715611
ILMN_2179083	LOXL4	0.710398
ILMN_1698367	CD84	0.70784
ILMN_1742544	MEF2C	0.701311
ILMN_1727402	HCLS1	0.70122
ILMN_2413644	TM4SF19	0.699916
ILMN_1661802	RAPGEF4	0.696489
ILMN_1701308	COL1A1	0.692431
ILMN_1707965	LOC646345	0.691457
ILMN_1739813	HYAL1	0.689776
ILMN_2053103	SLC40A1	0.689693
ILMN_1676192	SLC13A5	0.687041
ILMN_1733579	EVI2A	0.682674
ILMN_1671404	SVIL	0.682219
ILMN_1785071	SEPP1	0.681565
ILMN_2367418	OSCAR	0.677814
ILMN_1808299	IQSEC1	0.674702
ILMN_1703531	S1PR3	0.67373
ILMN_1769580	PRSS35	0.672578
ILMN_1814213	PQLC3	0.672018
ILMN_1800354	CST3	0.66845
ILMN_1723358	SCARA3	0.667381
ILMN_2147517	CD58	0.667051
ILMN_1789357	DLX3	0.66656
ILMN_1779448	EFHD1	0.6634
ILMN_1691181	TMX1	0.661384
ILMN_1700081	FST	0.660048
ILMN_2370624	COL13A1	0.659848
ILMN_1807359	CLEC11A	0.65896
ILMN_1742332	KCTD12	0.657518
ILMN_1754103	CLDN11	0.654792
ILMN_1713499	WISP1	0.654609
ILMN_1738116	TMEM119	0.652943
ILMN_2313158	MBNL1	0.652246
ILMN_1691410	BAMBI	0.652195
ILMN_1656248	ASAM	0.651084
ILMN_1665792	ITGA2	0.649852
ILMN_1781560	ST3GAL6	0.649587
ILMN_1723481	CHST3	0.647938
ILMN_1664861	ID1	0.647806
ILMN_2298365	PPP2R2B	0.644145
ILMN_1784532	COL22A1	0.640203
ILMN_1757183	LOC650494	0.639344
ILMN_1717877	IVNS1ABP	0.639181
ILMN_2285802	SEC14L1	0.638553
ILMN_1740900	BMP4	0.638392
ILMN_1690397	DYNC1I1	0.637642
ILMN_1791366	RCOR2	0.637041
ILMN_1787461	RUNX3	0.632141
ILMN_1727284	CD4	0.630209
ILMN_1767848	PCMTD2	0.629016
ILMN_2213136	LEF1	0.628856
ILMN_1701111	RP5-1022P6.2	0.627146
ILMN_1775114	ENTPD3	0.626417
ILMN_1789502	GPC4	0.626391
ILMN_1697548	LPHN2	0.625483
ILMN_1740996	CA3	0.625382
ILMN_2206746	BGN	0.625163
ILMN_1765459	S100A13	0.624843
ILMN_2136455	C3orf64	0.62477
ILMN_1763452	EVI2B	0.623217
ILMN_1772359	LAPTM5	0.623075
ILMN_1700024	UST	0.622763
ILMN_1724250	GRN	0.6226
ILMN_1702447	IGF2BP2	0.621977
ILMN_2232177	ACTN1	0.619331
ILMN_1702835	SH3BGRL	0.617825
ILMN_2141482	SERPINF1	0.61776
ILMN_1761463	EFHD2	0.616081
ILMN_2065022	KIAA0672	0.61411
ILMN_1792455	TMEM158	0.613521
ILMN_1728512	YWHAH	0.61184
ILMN_1764629	SLC39A14	0.610953
ILMN_1705201	FOXC2	0.610687
ILMN_1785265	PLS3	0.609947
ILMN_1792256	TBX2	0.607232
ILMN_1721657	RSU1	0.607152
ILMN_1732296	ID3	0.605325
ILMN_1671928	PROS1	0.604087
ILMN_2129388	FAM190B	0.6036
ILMN_1685077	SNX7	0.603344
ILMN_1768505	IL13RA1	0.598176
ILMN_1723632	PIGC	0.597405
ILMN_1808999	ARHGEF19	0.596608
ILMN_1736112	ARHGAP10	0.595424
ILMN_1698725	FRMD3	0.595243
ILMN_1777453	LOC653419	0.595022
ILMN_1738401	FOXC1	0.594416
ILMN_1739586	FEZ2	0.593106
ILMN_1674985	TMEM51	0.592012
ILMN_2305225	NDRG4	0.591309
ILMN_2049536	TRPV2	0.588751
ILMN_1712684	FAM20C	0.58823
ILMN_1813386	CORO6	0.588059
ILMN_1745811	TDRD3	0.586268
ILMN_1780533	RNASE6	0.586212
ILMN_1660808	WFDC1	0.586038
ILMN_2329679	TPST2	0.584941
ILMN_1757872	DKFZp761P0423	0.584234
ILMN_2111255	VIT	0.58264
ILMN_1815734	FCHSD2	0.58198
ILMN_2112638	SVEP1	0.580705
ILMN_1738552	SLC1A3	0.580485
ILMN_1773553	FLJ46906	0.579605
ILMN_1670638	PITPNC1	0.579121
ILMN_1770290	CNN2	0.578749
ILMN_1657683	C1orf198	0.578097
ILMN_1804277	SPRED1	0.577033
ILMN_2376403	TSC22D3	0.576622
ILMN_1778977	TYROBP	0.57543
ILMN_1668417	WASPIP	0.575216
ILMN_1749662	GPX1	0.575207
ILMN_1675325	ENPEP	0.574865
ILMN_2229379	KIT	0.574148
ILMN_2404625	LAT	0.574145
ILMN_1695509	PTPN12	0.57393
ILMN_1689176	C4orf31	0.573178
ILMN_1773337	DKK1	0.573121
ILMN_1731001	ERICH1	0.572673
ILMN_1742124	KIAA1128	0.572248
ILMN_1694589	PAQR8	0.571592
ILMN_1661194	CLDN14	0.571458
ILMN_1775405	ARL4A	0.571436
ILMN_1694539	MAP3K6	0.570825
ILMN_1777118	INTS9	0.570394
ILMN_1803423	ARHGEF6	0.570018
ILMN_1747622	CD33	0.569974
ILMN_1707336	ARPC4	0.569968
ILMN_2246956	BCL2	0.566543
ILMN_1705301	TEAD4	0.56616
ILMN_1700248	WDR86	0.565275
ILMN_1762103	WDR48	0.564464
ILMN_1708805	NCOA3	0.563837
ILMN_2375003	MAP4K4	0.563575
ILMN_1812297	CYP26B1	0.56356
ILMN_1687213	C8orf13	0.561676
ILMN_1721541	WIF1	0.561167
ILMN_1803094	PDGFD	0.561164
ILMN_1690101	FAIM	0.558897
ILMN_1714418	FAM101B	0.557368
ILMN_1785175	SWAP70	0.556617
ILMN_2150258	ZFP36L2	0.555884
ILMN_2116299	GRRP1	0.555036
ILMN_1805999	MYO1D	0.554943
ILMN_1751559	C16orf30	0.554533
ILMN_1759513	RND3	0.553231
ILMN_1686562	KIF13B	0.553113
ILMN_1688848	TMEM44	0.553102
ILMN_1766499	HSPA2	0.549234
ILMN_2079655	KLRB1	0.546327
ILMN_1683178	JAK2	0.542843
ILMN_1710734	GZMK	0.541674
ILMN_1682034	HEY2	0.541417
ILMN_1789751	MFSD1	0.539407
ILMN_1741727	QPCT	0.538924
ILMN_1809813	PGF	0.538508
ILMN_2218450	LSM1	0.538442
ILMN_1783846	RAPH1	0.536962
ILMN_2367215	PRCP	0.536289
ILMN_2132809	ARHGEF10	0.536032
ILMN_1686116	THBS1	0.534993
ILMN_1761797	CSTB	0.532917
ILMN_1731206	NKD2	0.532902
ILMN_2049184	DNASE1L3	0.532744
ILMN_1743103	SH3PXD2A	0.531996
ILMN_1765557	OLFML2B	0.531162
ILMN_1707077	SORT1	0.529417
ILMN_2176502	UNC5B	0.529173
ILMN_1764709	MAFB	0.529159
ILMN_1688698	ZEB2	0.529053
ILMN_1660364	PSCD4	0.528976
ILMN_2073289	MTSS1	0.528781
ILMN_1721770	PAPPA	0.528327
ILMN_1678191	GDF10	0.527583
ILMN_1802653	EBI3	0.527069
ILMN_1696537	DDIT4L	0.524495
ILMN_1746883	SAT2	0.52435
ILMN_1701947	GPR34	0.523083
ILMN_1711617	GMFG	0.522463
ILMN_1801616	EMP1	0.522144
ILMN_1666894	CSPG4	0.520387
ILMN_1744517	GNS	0.520204
ILMN_2357134	SPHK1	0.519343
ILMN_1726030	GPX7	0.518954
ILMN_1693014	CEBPB	0.518821
ILMN_1723123	FGFR3	0.518555
ILMN_1815673	DKK3	0.518258
ILMN_1765578	TIPARP	0.516895
ILMN_1662617	PPP2R3C	0.516564
ILMN_1655163	STK24	0.515978
ILMN_1760303	PIK3R1	0.515803
ILMN_2307903	VCAM1	0.514889
ILMN_2136147	BCAS1	0.514497
ILMN_2162972	LYZ	0.513973
ILMN_2087656	SLCO2B1	0.513104
ILMN_2114568	GBP5	0.512978
ILMN_1736327	CDC42EP3	0.512129
ILMN_2345898	SLA	0.512084
ILMN_1764964	IFNGR2	0.511993
ILMN_1661537	LEPROT	0.510798
ILMN_1782050	CEBPD	0.510336
ILMN_1771987	SLC44A2	0.509647
ILMN_1753745	HDDC2	0.509503
ILMN_2309848	FXYD5	0.509425
ILMN_1699980	TSPAN18	0.508628
ILMN_1671482	GALM	0.507173
ILMN_1763688	C17orf49	0.507071
ILMN_2157441	HLA-DRA	0.506553
ILMN_1654118	BCL2L1	0.506515
ILMN_1656837	RBP1	0.506461
ILMN_1748438	POLR2G	0.505868
ILMN_1798543	STK17B	0.505358
ILMN_2129927	EXT1	0.504691
ILMN_2364376	ILK	0.504156
ILMN_1782538	VIM	0.504093
ILMN_1809467	VAMP5	0.50363
ILMN_1664016	ARHGEF18	0.502764
ILMN_1715864	NHS	0.502399
ILMN_1798485	ATP6V1E1	0.501831
ILMN_2400759	CPVL	0.501664
ILMN_2148469	RASL11B	0.501513
ILMN_2082585	SNAI2	0.501476
ILMN_1745256	CXXC5	0.501428
ILMN_1810275	SLC7A7	0.49987
ILMN_1768110	ZAK	0.498235
ILMN_1773154	NFKBIA	0.49821
ILMN_1676265	LEPR	0.498077
ILMN_1777296	ACTB	0.497831
ILMN_2090105	TAGLN2	0.497514
ILMN_2105573	CCL3L3	0.497495
ILMN_1718866	C5orf46	0.496364
ILMN_1790909	NFE2L2	0.495907
ILMN_1797604	CAP1	0.495451
ILMN_1726169	EDF1	-0.495014
ILMN_1806603	MESP1	-0.495551
ILMN_1803219	TMC4	-0.495924
ILMN_1701869	FBXO22	-0.496191
ILMN_1727332	ATPIF1	-0.497827
ILMN_1660477	LOC652608	-0.498463
ILMN_1778064	FICD	-0.500586
ILMN_1692272	TEX261	-0.500644
ILMN_1654032	ZER1	-0.50105
ILMN_1717490	RPL6	-0.501276
ILMN_1718013	CPSF3L	-0.502142
ILMN_1653404	NKIRAS2	-0.50288
ILMN_1813236	C6orf136	-0.502941
ILMN_1792820	NOC2L	-0.503495
ILMN_1651378	AUP1	-0.503604
ILMN_1811102	LRSAM1	-0.504148
ILMN_1776076	POFUT1	-0.504618
ILMN_2375879	VEGFA	-0.504665
ILMN_1763436	SETX	-0.504724
ILMN_2358760	HPN	-0.505339
ILMN_1794157	CATSPER2P1	-0.506781
ILMN_1676026	MRPS26	-0.508138
ILMN_1657347	PODXL2	-0.509814
ILMN_2353642	ATP6V0B	-0.513072
ILMN_1779040	INO80B	-0.513845
ILMN_1701243	C10orf2	-0.514402
ILMN_1734231	DDOST	-0.514861
ILMN_1701413	PIGQ	-0.515026
ILMN_1760049	SERGEF	-0.515155
ILMN_1675055	C1orf166	-0.515818
ILMN_1654064	LOC644334	-0.516463
ILMN_2387990	UBE2J2	-0.516486
ILMN_1757627	ZMYND19	-0.517477
ILMN_1680314	TXN	-0.517621
ILMN_2306066	FUS	-0.517666
ILMN_1752226	P2RY11	-0.517868
ILMN_1722688	ALG2	-0.518316
ILMN_1814156	PSMB7	-0.519869
ILMN_1757370	SMPD1	-0.523517
ILMN_1727761	GMEB1	-0.524146
ILMN_2305721	POMT1	-0.527654
ILMN_1681972	TMEM69	-0.527848
ILMN_1790461	C6orf125	-0.528085
ILMN_1742534	COL4A5	-0.528108
ILMN_1771862	TXNDC11	-0.529215
ILMN_2123119	MFSD8	-0.531902
ILMN_2077886	C1orf109	-0.533611
ILMN_1735735	KATNB1	-0.533617
ILMN_1799819	MARS	-0.534292
ILMN_1685260	DNM1L	-0.534454
ILMN_2332990	DIABLO	-0.536685
ILMN_2335398	CECR5	-0.538424
ILMN_1713129	TTF1	-0.539154
ILMN_1706342	ZNF746	-0.539406
ILMN_1799320	C9orf37	-0.539589
ILMN_1724581	EDC3	-0.540672
ILMN_1730799	PHF12	-0.542218
ILMN_1658206	C1orf102	-0.542464
ILMN_1755677	FAM158A	-0.54264
ILMN_1735148	SEC24B	-0.543502
ILMN_1668726	NFYB	-0.544096
ILMN_1657405	SPPL3	-0.544342
ILMN_2352326	COASY	-0.544602
ILMN_1758232	GGCX	-0.545709
ILMN_1654629	TMEM175	-0.545911
ILMN_2154115	PSD4	-0.546992
ILMN_1810127	ZNF789	-0.548017
ILMN_1656413	ZMPSTE24	-0.548079
ILMN_1774132	MAP6	-0.548389
ILMN_2307598	SLC37A3	-0.550005
ILMN_1660368	TRRAP	-0.55124
ILMN_1663605	RNF123	-0.552392
ILMN_1674698	AARS2	-0.55284
ILMN_1660869	LOC643438	-0.554096
ILMN_1664761	TMEM138	-0.556199
ILMN_1657495	MLEC	-0.557127
ILMN_1692826	UNKL	-0.558099
ILMN_2347424	MBOAT2	-0.558238
ILMN_1677122	FAM168B	-0.558239
ILMN_2243553	ZNF275	-0.558894
ILMN_2153280	KIAA0090	-0.558902
ILMN_2242403	DGUOK	-0.560401
ILMN_1672042	DOLPP1	-0.562133
ILMN_1698554	AACS	-0.56418
ILMN_1812169	SERAC1	-0.564923
ILMN_1678962	DFFB	-0.566394
ILMN_1733390	LARP1B	-0.56994
ILMN_1747556	CDK9	-0.572018
ILMN_1716004	NSUN4	-0.5727
ILMN_1783636	COX6A1	-0.573581
ILMN_1808095	RNF41	-0.574756
ILMN_1658619	WWC1	-0.57957
ILMN_1759350	MED27	-0.580876
ILMN_2331636	ACACA	-0.58328
ILMN_1692390	CCNT1	-0.583377
ILMN_2068991	TBC1D3G	-0.583433
ILMN_1765122	MAP3K2	-0.585908
ILMN_2191929	C9orf6	-0.587136
ILMN_1788810	C12orf30	-0.588521
ILMN_1727809	STK35	-0.58887
ILMN_1811480	ADPRHL2	-0.593012
ILMN_1678619	DAK	-0.59959
ILMN_1698072	PITRM1	-0.602921
ILMN_1784207	C1orf128	-0.603014
ILMN_2364088	GEMIN8	-0.604701
ILMN_1762316	CPSF3L	-0.611459
ILMN_2096116	HSP90B1	-0.619919
ILMN_1724609	SLC2A8	-0.62039
ILMN_2390227	TBC1D9B	-0.637868
ILMN_1787064	ANKRD17	-0.643504
ILMN_1712755	LRRC41	-0.665154
ILMN_1718831	TMEM57	-0.666722
ILMN_1812976	DDX54	-0.719731
ILMN_1717056	TXNRD1	-0.721703
ap(corr)≥0.5 or p(corr)≤-0.5 in relation to score vector describing bone cell activity in Figure 1.
