# Supplementary material for: Bone Cell Activity in Clinical Prostate Cancer Bone Metastasis and Its Inverse Relation to Tumor Cell Androgen Receptor Activity
Source: Int J Mol Sci. 2018 Apr 18;19(4):1223. doi: 10.3390/ijms19041223 (PMC5979457; doi:10.3390/ijms19041223)
Supplement: Supplementary file 1 [file ijms-19-01223-s001.zip › Supplementary Table S2.xlsx]

## Sheet: Blad1
Supplementary Table II. Suggested upstream regulators of genes associated with
bone remodelling in prostate cancer bone metastases.
Object Type	Network Object namea	Ratio	p-value	p(corr)b
Ligands	BMP2	8.624	2.8e-07
Ligands	TNFSF11	10.56	4.521e-06
Ligands	BGLAP	7.805	9.268e-06	0.776959
Ligands	VWF	9.262	1.095e-05
Ligands	COL18A1	11.83	1.138e-05
Ligands	DCN	9.015	1.31e-05
Ligands	CXCL12	7.29	1.533e-05
Ligands	NPPA	8.348	2.177e-05
Ligands	RETN	13.42	3.357e-05
Ligands	HGF	9.659	3.703e-05
Ligands	THBS1	5.301	5.765e-05	0.534993
Ligands	BMP4	6.037	5.968e-05	0.638392
Ligands	SPP1	4.622	7.183e-05	0.833293
Ligands	GRN	6.44	0.000355	0.6226
Ligands	TNC	6.369	0.0003768	0.736909
Ligands	VEGFA	3.5	0.0006656	-0.504665
Ligands	DKK1	6.037	0.001476	0.573121
Transcription factors	MYC	3.022	2.577e-23
Transcription factors	SP1	3.715	4.311e-22
Transcription factors	RUNX2	8.265	7.372e-20	0.734654
Transcription factors	JUN	4.141	5.216e-19
Transcription factors	CREB1	2.189	1.706e-17
Transcription factors	SMAD3	5.25	1.756e-17
Transcription factors	RELA	3.713	3.148e-17
Transcription factors	CD36	6.127	5.251e-17
Transcription factors	YY1	2.631	2.945e-15
Transcription factors	SMAD1	6.919	1.632e-14
Transcription factors	SP7	13.8	1.194e-11	0.715611
Transcription factors	DLX3	16.37	5.056e-10	0.66656
Transcription factors	CEBPB	3.548	1.614e-09	0.518821
Transcription factors	DLX5	11.36	1.983e-08	0.826782
Transcription factors	LEF1	5.442	5.79e-08	0.628856
Transcription factors	NFYB	5.165	2.811e-05	-0.544096
Transcription factors	NFE2L2	3.608	8.048e-05	0.495907
Transcription factors	TEAD4	6.203	0.0001456	0.56616
Transcription factors	ZNF746	8.624	0.0002871	-0.539406
Transcription factors	CEBPD	3.833	0.0003278	0.510336
Transcription factors	RUNX3	4.935	0.0005875	0.632141
Transcription factors	HEY2	6.708	0.0009189	0.541417
Transcription factors	ZEB2	4.79	0.001677	0.529053
Transcription factors	HCLS1	6.899	0.002719	0.70122
Transcription factors	SMAD7	3.266	0.006045	0.789275
Transcription factors	FOXC2	5.52	0.006062	0.610687
Transcription factors	MEF2C	3.005	0.009349	0.701311
Transcription factors	SATB2	4.996	0.02234	0.899502
Proteases	MMP9	5.667	3.214e-11	0.770284
Proteases	MMP2	5.499	5.859e-11
Proteases	ELANE	8.111	1.334e-07
Proteases	PRTN3	10.73	1.688e-07
Proteases	MMP1	6.802	2.497e-06
Proteases	PHEX	35.12	3.526e-06	0.787578
Proteases	PGC	32.2	5.245e-06
Proteases	CTSB	6.899	7.079e-06
Proteases	CTSL1	7.966	7.966e-06
Proteases	CASP3	3.096	1.019e-05
Proteases	MMP3	6.166	1.755e-05
Proteases	CTSK	9.056	5.356e-05	0.854192
Receptors	ITGB1	5.235	2.467e-09
Receptors	ITGA5	8.985	1.132e-08
Receptors	EGFR	3.142	2.667e-08
Receptors	APP	4.482	3.319e-08
Receptors	KDR	6.473	1.401e-07
Receptors	ITGB3	5.449	6.797e-06
Receptors	PRPH	8.348	2.177e-05
Receptors	GABARAPL1	3.239	2.668e-05
Receptors	CD36	7.862	3.218e-05
Receptors	NOTCH1	5.609	3.714e-05
Receptors	TNFRSF1B	6.386	3.999e-05
Receptors	ITGA2	7.117	6.111e-05	0.649852
Receptors	CSFR	6.355	0.001173	0.752516
Receptors	CD4	4.307	0.001306	0.630209
Receptors	LEPR	7.885	0.00166	0.498077
Kinases	SRC	3.701	5.888e-10
Kinases	EGFR	3.142	2.667e-08
Kinases	PTK2	5.011	3.049e-08
Kinases	LYN	5.135	1.283e-07
Kinases	KDR	6.473	1.401e-07
Kinases	LCK	5.565	2.979e-07
Kinases	GSK3B	3.803	4.614e-07
Kinases	CDK9	4.293	1.385e-06	-0.572018
Kinases	AKT1	3.564	2.319e-06
Kinases	CSK	5.208	1.041e-05
Kinases	MAPK14	3.687	1.808e-05
Kinases	JAK2	4.996	9.091e-05	0.542843
Kinases	ILK	3.768	0.0001938	0.504156
Kinases	SPHK1	4.556	0.005005	0.519343
Phosphatases	PTPN6	6.29	6.624e-08
Phosphatases	PTPN11	4.487	3.526e-07
Phosphatases	ACP5	10.98	9.036e-05	0.832112
Phosphatases	INPP5D	5.914	0.0005601
Phosphatases	PPM1F	13.8	0.001275
Phosphatases	PPP2R4	4.001	0.001988
Phosphatases	INPP	24.15	0.002873
Phosphatases	ALPL	6.334	0.00371	0.878847
Enzymes	INPP1	4.16	2.019e-17
Enzymes	HDAC1	3.979	9.427e-15
Enzymes	EZH2	3.395	2.295e-11
Enzymes	HDAC3	5.013	2.505e-11
Enzymes	PCAF	5.366	1.617e-09
Enzymes	MDM2	4.217	4.253e-08
Enzymes	NEDD4L	6.349	5.896e-08
Enzymes	CBL	5.311	8.091e-08
Enzymes	KDM6B	5.594	1.051e-07
Enzymes	HDAC2	3.414	2.365e-07
Enzymes	SMARCA4	3.413	4.26e-07
Enzymes	DDOST	6.899	0.0002441	-0.514861
Enzymes	SETX	6.549	0.003288	-0.504724
Enzymes	DNM1L	6.232	0.003934	-0.534454
Enzymes	ACACA	5.854	0.004921	-0.58328
Other	ELAVL1	3.32	2.317e-19
Other	CTNNB1	3.603	1.048e-12
Other	SOST	12.19	5.96e-11	0.734035
Other	SLC2A4	4.175	6.49e-11
Other	CNOT3	3.082	1.128e-09
Other	COL5A1	22.08	2.268e-09
Other	COL2A1	9.907	3.708e-09
Other	GRB2	3.372	5.304e-09
Other	miR-126-3p	15.52	6.156e-09
Other	COL1A1	8.154	9.05e-09	0.692431
Other	COL1A2	8.781	1.469e-08	0.749071
Other	MEPE	43.91	5.091e-08	0.744335
Other	IBSP	17.79	1.157e-07	0.751195
Other	BCL2	3.81	3.272e-06	0.566543
Other	BGN	10.91	3.643e-06	0.625163
Other	TXN	4.975	6.625e-06	-0.517621
Other	LAT	7.885	8.596e-06	0.574145
Other	ACTB	3.086	1.067e-05	0.497831
Other	FUS	4.025	2.643e-05	-0.517666
Other	VIM	3.129	6.877e-05	0.504093
Other	NFKBIA	4.134	8.606e-05	0.49821
Other	FST	9.288	0.0002021	0.660048
Other	DMP4	18.11	0.0005579	0.58823
Other	FAM20C	4.341	0.0005693	-0.619919
Other	PIK3R1	3.162	0.0008405	0.515803
Other	IVNS1ABP	6.802	0.0008623	0.639181
Other	SVIL	5.138	0.002997	0.682219
Other	CCNC	9.348	0.003992	0.66845
Other	CST3	5.854	0.004921	0.593106
aSuggested top 10 regulators (network object name) per object type are shown together with all objects in the data;
genes with p(corr) as described below.
bp(corr)≥0.5 or p(corr)≤-0.5 in relation to score vector describing bone cell activity in Figure 1.
