# Supplementary material for: Bone Cell Activity in Clinical Prostate Cancer Bone Metastasis and Its Inverse Relation to Tumor Cell Androgen Receptor Activity
Source: Int J Mol Sci. 2018 Apr 18;19(4):1223. doi: 10.3390/ijms19041223 (PMC5979457; doi:10.3390/ijms19041223)
Supplement: Supplementary file 1 [file ijms-19-01223-s001.zip › Supplementary Table S3.xlsx]

## Sheet: Blad1
Supplementary Table III. Gene products showing positive or negative correlationsa
to ongoing bone formation as determined from histological evaluation.
PROBE_ID	GENE SYMBOL
ILMN_1727402	HCLS1	0.899876
ILMN_1716651	RUNX2	0.853739
ILMN_2347145	DCN	0.823346
ILMN_1759598	DLX5	0.822161
ILMN_2206746	BGN	0.818394
ILMN_2404625	LAT	0.812803
ILMN_1705201	FOXC2	0.79053
ILMN_1688698	ZEB2	0.781386
ILMN_1740900	BMP4	0.780295
ILMN_1683194	DCN	0.776985
ILMN_1686623	CSF1R	0.775904
ILMN_1742544	MEF2C	0.774461
ILMN_1700081	FST	0.773808
ILMN_1792679	ITGA5	0.773624
ILMN_2038777	ACTB	0.765448
ILMN_1755818	BGLAP	0.759259
ILMN_1706505	COL5A1	0.758733
ILMN_1719759	TNC	0.758267
ILMN_1738657	SATB2	0.757864
ILMN_2357134	SPHK1	0.754556
ILMN_1671404	SVIL	0.750931
ILMN_2203891	SMAD7	0.749234
ILMN_1785272	COL1A2	0.747317
ILMN_2213136	LEF1	0.740608
ILMN_1679185	LEF1	0.738738
ILMN_1668242	PHEX	0.738159
ILMN_1689461	SP7	0.736874
ILMN_1682034	HEY2	0.73616
ILMN_2058251	VIM	0.731611
ILMN_1768227	DCN	0.725511
ILMN_1701603	ALPL	0.724805
ILMN_1727284	CD4	0.713311
ILMN_2104356	COL1A2	0.709707
ILMN_1782538	VIM	0.704169
ILMN_1701308	COL1A1	0.699501
ILMN_1712684	FAM20C	0.695593
ILMN_2145670	TNC	0.694365
ILMN_1696360	CTSB	0.684555
ILMN_2374449	SPP1	0.682048
ILMN_1651354	SPP1	0.676921
ILMN_1744212	INPP5D	0.672144
ILMN_1764788	TNFRSF1B	0.661665
ILMN_1686116	THBS1	0.655044
ILMN_1789357	DLX3	0.653717
ILMN_1719194	IBSP	0.651943
ILMN_1762106	MMP2	0.646818
ILMN_2152131	ACTB	0.642684
ILMN_1806733	COL18A1	0.625132
ILMN_1781155	LYN	0.624293
ILMN_1691539	LAT	0.621334
ILMN_1738675	PTPN6	0.61945
ILMN_1787461	RUNX3	0.608013
ILMN_1781242	SOST	0.607784
ILMN_1803825	CXCL12	0.607744
ILMN_2364376	ILK	0.606798
ILMN_1700705	SOST	0.596081
ILMN_1709734	BMP4	0.587651
ILMN_1786072	MEPE	0.58665
ILMN_2359742	CTSB	0.583356
ILMN_2059535	PPM1F	0.574936
ILMN_1689111	CXCL12	0.572503
ILMN_1696391	LEPR	0.568079
ILMN_1782050	CEBPD	0.565842
ILMN_1758895	CTSK	0.53864
ILMN_1800354	CST3	0.536727
ILMN_1796316	MMP9	0.531326
ILMN_1693014	CEBPB	0.521469
ILMN_1731966	LEPR	0.518013
ILMN_1686405	KDR	0.513349
ILMN_2234956	LEPR	0.512305
ILMN_1705301	TEAD4	0.503842
ILMN_1668460	PRTN3	0.499469
ILMN_1676423	CCNC	-0.50434
ILMN_1720656	MAPK14	-0.51756
ILMN_1680314	TXN	-0.54647
ILMN_1685260	DNM1L	-0.5866
ap(corr)≥0.5 or p(corr)≤-0.5 in relation to score vector describing ongoing bone formation in
Figure 5.
